# Supplementary material for: Protein Supplementation with Short Peptides Prevents Early Muscle Mass Loss after Roux-en-Y-Gastric Bypass
Source: Nutrients. 2022 Dec 1;14(23):5095. doi: 10.3390/nu14235095 (PMC9736680; doi:10.3390/nu14235095)
Supplement: Supplementary file 1 [file nutrients-14-05095-s001.zip]

Archive with 1 entries (1 files):
- nutrients-2059481-supplementary.pdf
